# Supplementary material for: Aloysia Citrodora Essential Oil Inhibits Melanoma Cell Growth and Migration by Targeting HB-EGF-EGFR Signaling
Source: Int J Mol Sci. 2021 Jul 29;22(15):8151. doi: 10.3390/ijms22158151 (PMC8347434; doi:10.3390/ijms22158151)
Supplement: Supplementary file 1 [file ijms-22-08151-s001.zip]

Archive with 1 entries (1 files):
- ijms-1312404-supplementary.pdf
